# Supplementary material for: CSF, Blood, and MRI Biomarkers in Skogholt’s Disease—A Rare Neurodegenerative Disease in a Norwegian Kindred
Source: Brain Sci. 2023 Oct 26;13(11):1511. doi: 10.3390/brainsci13111511 (PMC10669496; doi:10.3390/brainsci13111511)
Supplement: Supplementary file 1 [file brainsci-13-01511-s001.zip]

Archive with 1 entries (1 files):
- brainsci-2684703-supplementary.pdf
